# Supplementary material for: Myoglobinopathy is an adult-onset autosomal dominant myopathy with characteristic sarcoplasmic inclusions
Source: Nat Commun. 2019 Mar 27;10:1396. doi: 10.1038/s41467-019-09111-2 (PMC6437160; doi:10.1038/s41467-019-09111-2)
Supplement: Supplementary file 2 — Source Data [file 41467_2019_9111_MOESM2_ESM.xlsx]

## Sheet: Sheet1
	Sarcoplasmatic bodies	Surrounding muscle tissue		Sarcoplasmatic bodies	Surrounding muscle tissue			Figure 5 k-m
	R2925/1654	R2925/1654		R1740/2925	R1740/2925
	0.38998	0.15247		0.23542	0.11886
	0.33695	0.13805		0.31023	0.10082
	0.25247	0.13915		0.42922	0.07092
	0.12221	0.11223		0.26025	0.07001
	0.1127	0.11527		0.24121	0.1259
	0.11545	0.11342		0.18876	0.09352
	0.0939	0.26982		0.24797	0.15768
	0.09416	0.11639		0.2578	0.18911
	0.09487	0.14492		0.1965	0.23692
	0.12333	0.15214		0.13757	0.18485
	0.08538	0.29609		0.16749	0.07686
	0.09581	0.28852		0.15084	0.12478
	0.13236	0.18483		0.23443	0.21892
	0.09608	0.18504		0.14257	0.11848
	0.1009	0.25431		0.14861	0.16827
	0.12846	0.28921		0.1659	0.1173
	0.11913	0.10622		0.20894	0.16702
	0.10296	0.09785		0.21954	0.17055
	0.09909	0.15134		0.16473	0.0923
	0.09502	0.1299		0.21405	0.11381
	0.08842	0.25252		0.19446	0.16751
	0.16688	0.08996		0.18518	0.09079
	0.10195	0.10309		0.19863	0.14955
	0.09539	0.12114		0.18624	0.09755
	0.09085	0.18374		0.24473	0.15125
	0.08343	0.12077		0.21906	0.09125
	0.12164	0.12172		0.19078	0.08126
	0.12752	0.19572		0.19397	0.10335
	0.10329	0.2345		0.21862	0.15302
	0.10992	0.12669		0.24018	0.09167
	0.16287	0.21663		0.23838	0.14573
	0.18452	0.12367		0.29519	0.07649
	0.2019	0.14815		0.22949	0.19519
	0.19229	0.09955		0.23206	0.10337
	0.17843	0.13243		0.23933	0.1048
	0.11552	0.12829		0.30892	0.09675
	0.10569	0.1069		0.29646	0.11467
	0.14183	0.0961		0.22327	0.09748
	0.13251	0.10133		0.19986	0.10773
	0.18536	0.0976		0.22225	0.10299
	0.15028	0.09956		0.22704	0.10358
	0.17938	0.1034		0.17348	0.09277
	0.14355	0.08184		0.19163	0.12455
	0.1522	0.08349		0.21305	0.13562
	0.49017	0.09604		0.19939	0.1337
	0.25668	0.1273		0.1965	0.09514
	0.39193	0.10078		0.23465	0.0697
	0.46133	0.083		0.10722	0.13266
	0.26371	0.12612		0.13291	0.14989
	0.19984	0.0835		0.23008	0.10708
	0.15596	0.14647		0.22949	0.11385
	0.48682	0.09915		0.25377	0.08907
	0.35538	0.10875		0.27116	0.10849
	0.14739	0.12624		0.24202	0.13749
	0.41989	0.17067		0.23471	0.15011
	0.36796	0.1095		0.27735	0.14543
	0.37006	0.11152		0.16913	0.12423
	0.39609	0.11409		0.19448	0.11695
	0.1892	0.09763		0.33508	0.14416
	0.24025	0.07521		0.28593	0.21123
	0.30387	0.15209		0.2839	0.16475
	0.24195	0.13814		0.28966	0.13226
	0.16666	0.13303		0.44753	0.15792
	0.13451	0.14734		0.28281	0.16004
	0.16267	0.1858		0.31329	0.15852
	0.28436	0.13605		0.27733	0.17302
	0.3711	0.17985		0.27638	0.08322
	0.13879	0.13645		0.40834	0.15783
	0.21622	0.14163		0.13197	0.20589
	0.30183	0.15247		0.18886	0.14456
	0.23577	0.17545		0.1602	0.13698
	0.14594	0.15253		0.16732	0.2054
	0.20586	0.23621		0.22946	0.2249
	0.23564	0.2621		0.2963	0.21546
	0.12453	0.21631		0.25406	0.22181
	0.10247	0.2013		0.21825	0.14291
	0.11115	0.2132		0.28612	0.2474
	0.12583	0.27029		0.37855	0.16077
	0.17649	0.20342		0.53235	0.18299
	0.39222	0.24544		0.15907	0.23835
	0.16141	0.15592		0.1638	0.18721
	0.16317	0.21998		0.19242	0.18562
	0.0973	0.17673		0.40725	0.21846
	0.44071	0.31408		0.1892	0.27484
	0.25142	0.25505		0.25749	0.27287
	0.24365	0.3119		0.16623	0.24722
	0.18533	0.24658		0.16894	0.20335
	0.17406	0.2439		0.31378	0.23717
	0.13456	0.33999		0.17178	0.24849
	0.11801	0.21014		0.1754	0.26014
	0.10151	0.25991		0.20381	0.23974
	0.09238	0.15789		0.20793	0.19026
	0.20563	0.3157		0.11704	0.24096
	0.20341	0.2953		0.22596	0.2654
	0.16456	0.19966		0.17719	0.21978
	0.20369	0.21031		0.22838	0.22037
	0.22044	0.15327		0.27136	0.18638
	0.11504	0.15688		0.27585	0.17161
	0.34592	0.13547		0.19924	0.17019
	0.12159	0.14461		0.22666	0.13765
	0.10302	0.15694		0.29013	0.17334
	0.20551	0.15047		0.27471	0.23664
	0.23959	0.14963		0.2344	0.21351
	0.25154	0.1345		0.19221	0.23563
	0.24872	0.10986		0.17578	0.25767
	0.2332	0.13223		0.18003	0.1741
	0.25167	0.17592		0.25895	0.16115
	0.2692	0.25261		0.23923	0.24642
	0.21	0.36762		0.2297	0.38945
	0.27039	0.30236		0.23874	0.30923
	0.22746	0.41411		0.26866	0.21068
		0.39051			0.19274
		0.40853			0.23719
		0.1671			0.22662
		0.18609			0.13367
		0.17316			0.12277
		0.12048			0.13679
		0.11929			0.16871
		0.11951			0.12918
		0.13846			0.1391
		0.17855			0.14646
		0.16449			0.15854
		0.20263			0.12607
	--	0.15485		--	0.14797
		0.137		--	0.2023
		0.14494		--	0.16665
		0.17268			0.16406
		0.22206		--	0.23296
		0.19583		--	0.23966
		0.20629			0.23715
		0.13974			0.20223
		0.14841			0.17016
		0.27683			0.26702
		0.14549			0.27961
		0.11162			0.14305
		0.12574			0.18138
		0.10214			0.15389
		0.10305			0.18696
		0.13425			0.14017
		0.1502			0.14916
		0.19589			0.2041
		0.12369			0.14694
		0.18641			0.22777
		0.25889			0.33937
		0.19191			0.18897
		0.09641			0.18669
		0.09986			0.05653
		0.0848			0.13711
		0.10721			0.17973
		0.09665			0.19778
		0.09926			0.16211
		0.12518			0.10354
		0.12226			0.14471
		0.1244			0.09814
		0.12311			0.15986
		0.12559			0.13717
		0.10875			0.1748
		0.09984			0.11634
		0.14283			0.1485
		0.1855			0.12226
		0.19039			0.10465
		0.11693			0.19899
		0.08635			0.17645
		0.1371			0.14484
		0.12464			0.11054
		0.15429			0.16172
		0.10841			0.19238
		0.10771			0.09944
		0.11245			0.17326
		0.1667			0.16237
		0.17014			0.14267
		0.12394			0.18175
		0.08379			0.14169
		0.07269			0.19696
		0.08022			0.12243
		0.08342			0.12756
		0.07937			0.11322
		0.0869			0.16558
		0.0826			0.10199
		0.07666			0.10837
		0.07863			0.12236
		0.08005			0.14783
		0.08436			0.10021
		0.07903			0.1178
		0.078			0.12378
		0.07837			0.11679
		0.09139			0.09277
		0.10177			0.0844
		0.08722			0.13916
		0.11384			0.15808
		0.11658			0.14926
		0.13704			0.1227
		0.10997			0.18251
		0.09086			0.11497
		0.0981			0.11074
		0.09537			0.0727
		0.10758			0.05913
		0.09845			0.12749
		0.08979			0.16537
		0.08522			0.06737
		0.10403			0.11511
		0.09405			0.15844
		0.10844			0.18701
		0.12726			0.18314
		0.10838			0.15857
		0.10601			0.14574
		0.11131			0.14799
		0.10327			0.18061
		0.09358			0.216
		0.09606			0.19256
		0.09146			0.15712
		0.10661			0.18563
		0.11367			0.15094
		0.10815			0.17265
		0.0883			0.1155
		0.09038			0.15832
		0.09817			0.17538
		0.09299			0.1312
		0.08929			0.14099
		0.09902			0.16387
		0.11216			0.17696
		0.10597			0.14108
		0.10144			0.13156
		0.13155			0.23146
		0.20499			0.15812
		0.25409			0.20743
		0.26536			0.22291
		0.19728			0.18781
		0.16718			0.19325
		0.1193			0.172
		0.1528			0.17117
		0.16982			0.16302
		0.11435			0.20674
		0.10666			0.18211
		0.0989			0.10806
		0.09383			0.16531
		0.09639			0.12858
		0.10206			0.19256
		0.11754			0.22388
		0.1134			0.18828
		0.10168			0.16527
		0.09743			0.16938
		0.09919			0.14917
		0.09593			0.15384
		0.09747			0.18991
		0.10496			0.18939
		0.09272			0.17887
		0.0803			0.12351
		0.0819			0.12053
		0.08414			0.14009
		0.08169			0.17672
		0.08597			0.08221
		0.09222			0.13769
		0.0921			0.1501
		0.10386			0.18399
		0.09661			0.19412
		0.09437			0.21828
		0.10155			0.18389
		0.10595			0.16245
		0.10685			0.15566
		0.11332			0.18614
		0.1428			0.1913
		0.10847			0.16892
		0.10514			0.18593
		0.1067			0.17272
		0.105			0.20212
		0.10417			0.22233
		0.10905			0.16412
		0.10091			0.16114
		0.09901			0.16124
		0.09457			0.18958
		0.10278			0.12656
		0.09768			0.1604
		0.08107			0.15061
		0.07127			0.17494
		0.06448			0.18283
		0.07227			0.16502
		0.07519			0.19207
		0.07517			0.14472
		0.07557			0.17995
		0.07637			0.12788
		0.07561			0.16633
		0.07567			0.1748
		0.09402			0.208
		0.08002			0.21061
		0.06643			0.19203
		0.07886			0.17064
		0.08234			0.22184
		0.08225			0.19771
		0.07902			0.21404
		0.07133			0.20891
		0.07949			0.17646
		0.06999			0.19444
		0.08319			0.11585
		0.07816			0.13852
		0.07656			0.15172
		0.07687			0.1526
		0.0728			0.14443
		0.08526			0.16538
		0.08979			0.14598
		0.09395			0.14686
		0.09645			0.12053
		0.09186			0.20876
		0.08033			0.21315
		0.0864			0.20753
		0.09651			0.202
		0.08609			0.167
		0.10092			0.18562
		0.11718			0.18347
		0.08596			0.1979
		0.07909			0.21916
		0.06623			0.21367
		0.07979			0.15022
		0.08054			0.15876
		0.09354			0.23513
		0.09427			0.25113
		0.08323			0.25986
		0.10175			0.21364
		0.09677			0.23735
		0.09737			0.18623
		0.09409			0.19113
		0.09393			0.21646
		0.10628			0.20888
		0.07472			0.29555
		0.07563			0.21063
		0.07496			0.1962
		0.07569			0.18075
		0.08723			0.22676
		0.11842			0.2095
		0.0866			0.2027
		0.06885			0.24737
		0.06971			0.17755
		0.0626			0.17769
		0.07631			0.18578
		0.07562			0.12603
		0.07718			0.18361
		0.06588			0.23519
		0.08123			0.31322
		0.10373			0.24078
		0.09733			0.24163
		0.08035			0.3138
		0.09103			0.2522
		0.10739			0.21958
		0.09671			0.22544
		0.12573			0.30667
		0.12391			0.25659
		0.09515			0.21803
		0.10722			0.21121
		0.0951			0.20625
		0.0723			0.13927
		0.06675			0.17727
		0.07717			0.12697
		0.08334			0.11859
		0.07964			0.18968
		0.06643			0.16446
		0.06775			0.16194
		0.06258			0.20581
		0.07298			0.20859
		0.07856			0.19401
		0.08297			0.16572
		0.06999			0.21298
		0.07472			0.17716
		0.0753			0.1965
		0.07646			0.18758
		0.08721			0.1664
		0.07973			0.17211
		0.08804			0.17826
		0.07976			0.1642
		0.07601			0.13586
		0.07998			0.177
		0.07482			0.16186
		0.07702			0.15663
		0.06977			0.13315
		0.07482			0.16344
		0.0683			0.24261
		0.06381			0.21348
		0.0746			0.15051
		0.08025			0.20584
		0.08102			0.18012
		0.08882			0.10282
		0.07516			0.15834
		0.07509			0.15854
		0.06825			0.17189
		0.07456			0.15385
		0.05953			0.22268
		0.08195			0.17133
		0.07936			0.18068
		0.08298			0.17959
		0.08524			0.19322
		0.11119			0.23247
		0.09002			0.22755
		0.0856			0.22835
		0.08995			0.21792
		0.09501			0.20469
		0.10304			0.18155
		0.07348			0.25228
		0.08267			0.20736
		0.08079			0.17324
		0.07587			0.18325
		0.08748			0.16445
		0.07663			0.18887
		0.06508			0.19012
		0.07912			0.18967
		0.08082			0.19507
		0.06384			0.18837
		0.08344			0.17855
		0.06225			0.16902
		0.06083			0.1848
		0.06663			0.20644
		0.07904			0.17682
		0.07556			0.17676
		0.06034			0.26175
		0.06223			0.17144
		0.07111			0.16667
		0.06317			0.16498
		0.08469			0.19562
		0.06294			0.19816
		0.06094			0.21099
		0.08993			0.21243
		0.09853			0.19988
		0.09483			0.19319
		0.08061			0.18506
		0.08621			0.16645
		0.12784			0.23006
		0.10116			0.18481
		0.09815			0.22376
		0.10292			0.22614
		0.11999			0.23021
		0.11226			0.1984
		0.09526			0.26351
		0.09506			0.19609
		0.09592			0.2098
		0.12599			0.26038
		0.11857			0.24121
		0.11822			0.25791
		0.13814			0.27423
		0.13518			0.25251
		0.11274			0.22288
		0.1021			0.22586
		0.08882			0.21264
		0.09114			0.23514
		0.1106			0.19672
		0.09508			0.22452
		0.10013			0.24977
		0.125			0.23133
		0.0796			0.11575
		0.07298			0.13941
		0.0819			0.11706
		0.07738			0.12133
		0.08447			0.11032
		0.11791			0.24928
		0.10342			0.25583
		0.09732			0.21328
		0.09583			0.21749
		0.10577			0.20893
		0.12587			0.1883
		0.11364			0.19661
		0.09205			0.28224
		0.09773			0.20052
		0.09612			0.28074
		0.09671			0.22416
		0.10337			0.27095
		0.10004			0.18478
		0.06646			0.20254
		0.08831			0.19718
		0.10384			0.2045
		0.07005			0.20972
		0.07282			0.1834
		0.08145			0.17885
		0.11292			0.2075
		0.08475			0.28075
		0.1032			0.2216
		0.10636			0.19066
		0.11348			0.20947
		0.27079			0.40904
		0.2859			0.22593
		0.23002			0.20653
		0.17906			0.21367
		0.18603			0.22708
		0.14445			0.14015
		0.11946			0.16149
		0.14829			0.16113
		0.15344			0.00239
		0.15265			0.08862
		0.16339			0.14045
		0.19107			0.1139
		0.22333			0.12216
		0.20891			0.17153
		0.17492			0.10863
		0.19363			0.1159
		0.19936			0.10606
		0.11184			0.29293
		0.20695			0.10667
		0.23627			0.18525
		0.19474			0.15426
		0.12747			0.1686
		0.16334			0.30108
		0.18634			0.18099
		0.17558			0.11989
		0.18535			0.21288
		0.17148			0.22003
		0.15988			0.17581
		0.14832			0.11262
		0.24968			0.25893
		0.03027			5.01032e-14

## Sheet: Sheet2
WT	His98Tyr		Figure 7c
0.2023	0.5435
0.286	0.4868
0.54993	0.2598
0.2683	0.4892
0.2865	1.0286
0.8023	0.5583
0.9481	0.6607
0.4761	1.3758
0.3761	0.2143
0.2188	0.5515
0.7037	0.8547
0.0841	0.4684
0.3825	0.5132
0.5939	0.3625
0.0993	0.1257
0.4171	0.7741
0.3071	0.5516
0.3266	0.4851
0.3095	0.646
0.3269	0.8819
0.222	0.5272
0.2558	0.4403
0.2349	0.3969
0.3596
0.4805
0.7139

## Sheet: Sheet3
WT 0h	WT 24h	WT 96h	Mut 0h	Mut 24h	Mut 96h		Supplementary Figure 6b
-0.00618	0.10465	0.16729	0.02223	0.26338	0.0591
-0.03116	0.12616	0.12733	-0.01708	0.13315	0.00368
0.00103	0.27901	0.3112	-0.02958	0.22356	0.0017
-0.01476	0.20351	0.10253	-0.0624	0.20175	0.05195
0.000402013	0.23715	0.03804	-0.01157	0.22612	0.23172
-0.06684	0.17153	0.10608	0.0127	0.25371	0.06596
0.01237	0.23816	0.07714	-0.01287	0.22788	0.08585
-0.0098	0.07765	0.10353	0.01022	0.09398	0.15671
0.03763	0.16238	0.1616	-0.01534	0.23378	0.22393
-0.02192	0.13947	0.07888	0.01861	0.35047	0.12181
--	0.23162	0.1033	0.02844	0.19021	0.17983
-0.01436	0.27426	0.14715	0.08514	0.1457	0.16385
-0.00135	0.13782	0.1168	0.06957	0.25255	0.16276
-0.02772	0.1435	0.06761	0.07726	0.20208	0.20597
-0.01352	0.14603	0.16499	0.04179	0.21054	0.14838
-0.06154	0.17578	0.13273	0.01906	0.20531	0.22885
0.07836	0.13397	0.10257	0.01512	0.14456	0.23123
0.01567	0.23753	0.10429	0.00342	0.22224	0.17201
-0.02723	0.14738	0.12137		0.23191	0.20837
0.01462	0.17029	0.16141		0.19209	0.16395
-0.01181	0.11248	0.15065		0.21331	0.15988
-0.02479				0.20092	0.10094
